# Supplementary material for: Antibacterial Effect of Acoustic Cavitation Promoted by Mesoporous Silicon Nanoparticles
Source: Int J Mol Sci. 2023 Jan 5;24(2):1065. doi: 10.3390/ijms24021065 (PMC9866259; doi:10.3390/ijms24021065)
Supplement: Supplementary file 1 [file ijms-24-01065-s001.zip]

Archive with 1 entries (1 files):
- ijms-2108461-supplementary.pdf
